# Supplementary material for: Caries Experience and Oral Health-Related Habits in Blind and Low-Vision Individuals in Croatia
Source: J Clin Med. 2025 Aug 7;14(15):5576. doi: 10.3390/jcm14155576 (PMC12347192; doi:10.3390/jcm14155576)
Supplement: Supplementary file 1 [file jcm-14-05576-s001.zip]

Archive with 1 entries (1 files):
- jcm-3778233-supplementary.xlsx
