# Supplementary material for: Caries Experience and Oral Health-Related Habits in Blind and Low-Vision Individuals in Croatia
Source: J Clin Med. 2025 Aug 7;14(15):5576. doi: 10.3390/jcm14155576 (PMC12347192; doi:10.3390/jcm14155576)
Supplement: Supplementary file 1 [file jcm-14-05576-s001.zip › jcm-3778233-supplementary.xlsx]

## Sheet: Study Group and Control Group
Study Group No of the case	Age	Blind 1 Visually impaired 2	Age group	Sex M1 F2	Z18	Z17	Z16	Z15	Z14	Z13	Z12	Z11	Z21	Z22	Z23	Z24	Z25	Z26	Z27	Z28	Z38	Z37	Z36	Z35	Z34	Z33	Z32	Z31	Z41	Z42	Z43	Z44	Z45	Z46	Z47	Z48	WHO Oral Health Questionnaire Q1	Q3	Q4	Q5A	Q5B	Q5C	Q6Z	Q6D	Q7	Q8A	Q8B	Q8C	Q8D
1	29	2	1	1	4	3	4	0	3	3	0	3	3	0	0	3	3	3	4	4	4	3	4	0	3	0	0	0	0	0	0	0	0	3	4	4	1	3	2	2	2	2	2	2	6	1	1	2	1
2	66	2	4	1	5	3	3	3	3	3	0	10	0	0	0	4	3	3	3	5	5	3	4	0	0	4	0	3	0	0	0	3	3	3	3	5	1	3	1	2	2	2	1	2	6	1	1	2	2
3	71	2	4	1	4	4	4	4	4	7	7	4	7	4	7	7	7	4	4	4	1	4	4	4	0	0	0	0	0	0	0	0	0	4	4	4	1	2	1	2	2	2	5	5	6	1	1	2	2
4	45	1	3	1	0	2	2	3	3	0	3	0	0	0	0	3	3	3	3	0	0	3	3	3	0	0	0	0	0	0	0	3	3	2	3	0	1	3	1	2	2	2	3	3	7	1	1	2	2
5	74	1	4	1	4	4	4	7	4	7	7	7	5	4	4	4	7	4	4	4	4	4	4	7	9	9	5	5	0	9	9	9	7	4	7	0	1	2	1	1	2	2	3	3	7	1	2	1	2
6	55	2	3	1	4	3	3	3	0	3	9	3	9	3	3	4	1	3	3	4	4	4	7	4	7	3	0	0	0	0	1	3	3	4	4	4	1	3	1	2	2	2	6	6	6	1	1	2	2
7	20	2	1	2	0	3	3	0	3	0	0	0	0	0	0	0	0	3	3	1	1	3	4	0	0	0	0	0	0	0	0	0	0	4	6	3	1	3	1	2	2	2	3	3	7	1	1	2	2
8	65	2	4	1	4	3	0	0	0	9	0	9	0	9	9	4	0	3	0	4	3	2	4	9	4	3	0	0	0	0	0	3	0	4	4	0	1	3	1	2	2	2	3	3	6	1	2	1	1
9	35	1	2	2	3	0	4	3	3	0	0	0	0	0	0	4	4	3	3	3	0	3	4	0	0	0	0	0	0	0	0	0	0	3	0	0	2	3	1	2	2	2	4	4	7	1	2	2	2
10	88	2	5	1	4	4	4	4	4	4	4	4	4	4	4	4	4	4	4	4	4	4	4	4	4	4	4	4	4	4	4	4	4	4	4	4	1	0	2	2	1	1	3	2	7	1	2	2	2
11	27	1	1	1	4	1	3	2	0	0	0	0	0	0	0	0	0	2	1	4	0	3	3	0	0	0	0	0	0	0	0	0	3	3	3	4	1	3	2	2	2	2	3	4	5	1	2	2	2
12	19	1	1	2	0	0	3	0	0	1	1	1	1	0	0	0	0	4	3	0	0	3	3	3	0	0	0	1	1	0	1	0	0	4	3	0	1	3	2	2	2	2	2	2	7	1	2	2	2
13	68	1	4	1	3	3	3	9	9	9	9	3	0	3	9	3	9	3	3	0	0	3	4	9	9	9	0	0	0	9	9	9	9	4	0	0	1	3	1	2	2	2	1	2	7	1	1	1	2
14	50	1	3	2	0	0	4	9	0	7	4	4	4	4	7	1	0	4	3	3	4	7	4	7	4	7	0	0	0	0	0	0	0	4	4	4	1	2	9	2	2	2	5	5	7	1	1	2	1
15	66	1	4	1	4	7	4	4	4	7	4	7	7	7	7	4	4	4	7	4	1	4	4	0	0	0	0	4	0	0	0	0	4	4	4	1	3	2	1	2	2	2	3	3	6	1	1	2	2
16	66	2	4	2	4	7	4	4	4	7	7	7	7	4	5	4	4	4	4	4	4	4	4	7	4	7	0	0	0	0	7	0	7	4	4	4	1	2	2	1	2	2	5	4	7	1	1	2	1
17	66	1	4	1	4	7	4	4	7	3	4	7	7	3	3	3	4	4	4	4	0	7	4	7	7	0	7	4	4	7	0	7	4	4	7	4	1	2	1	2	2	2	3	3	7	1	1	2	2
18	57	2	3	2	4	3	3	4	7	5	5	7	3	3	0	3	4	4	0	4	4	3	4	3	0	0	0	0	0	0	3	3	3	4	4	4	1	2	1	2	2	2	4	3	7	1	1	2	2
19	18	1	1	1	8	0	6	0	0	0	0	0	0	0	0	0	3	6	0	8	8	3	3	0	0	0	0	0	0	0	0	0	0	6	0	8	1	3	2	2	2	2	2	2	6	1	2	2	2
20	53	1	3	2	4	2	2	5	0	0	0	0	0	0	0	0	5	2	3	0	0	4	7	5	7	0	0	0	0	0	0	7	5	4	7	4	1	3	1	2	2	2	2	2	7	1	1	2	1
21	77	1	5	1	3	4	4	3	3	3	3	3	0	3	3	7	4	4	7	7	3	3	4	3	3	3	0	0	0	3	3	3	3	4	3	3	1	3	1	2	2	2	4	4	6	1	2	2	2
22	56	1	3	1	4	4	4	4	7	4	4	4	4	4	4	4	4	2	1	4	4	4	4	4	4	4	0	0	4	4	4	4	4	4	2	4	1	1	1	1	2	2	4	4	5	1	2	2	2
23	49	2	3	1	0	3	3	3	0	9	3	3	3	9	3	1	0	0	3	4	3	3	4	9	9	9	9	0	0	0	0	0	7	4	7	0	1	3	1	2	2	2	4	4	7	1	2	2	1
24	22	2	1	2	0	3	3	0	0	0	0	0	0	0	0	0	0	3	3	0	0	3	3	0	0	0	0	0	0	0	0	0	0	0	3	0	1	3	2	2	2	2	1	1	7	1	2	2	2
25	74	2	4	2	4	4	4	4	4	4	4	4	4	4	4	4	4	4	4	4	4	4	4	4	4	4	4	4	4	4	4	4	4	4	4	4	1	0	1	2	1	1	9	6	7	1	2	2	2
26	54	1	3	2	4	3	3	4	4	3	3	3	3	3	0	4	4	3	1	4	4	4	1	4	2	3	0	0	0	0	0	4	1	4	4	4	1	2	1	2	2	2	3	2	6	1	1	1	2
27	18	1	1	2	1	0	3	0	0	0	0	0	0	0	0	0	0	3	3	0	8	3	3	0	0	0	0	0	0	0	0	0	0	3	3	0	2	3	9	2	2	2	3	3	6	1	2	2	2
28	49	2	3	2	8	3	2	4	4	3	0	3	0	0	0	4	4	4	0	2	3	4	4	3	0	0	0	0	0	0	0	0	3	4	3	4	1	3	2	2	2	2	3	3	7	1	1	2	1
29	80	1	5	1	4	3	4	3	4	0	3	3	3	0	3	3	4	4	3	0	4	4	4	2	0	0	0	0	0	0	0	3	1	4	4	1	2	3	2	2	2	2	3	3	4	1	1	2	2
30	72	2	4	1	4	7	4	4	4	7	3	3	3	3	9	4	1	1	3	3	1	3	4	3	0	0	0	0	0	0	0	0	3	3	1	1	1	3	1	2	2	2	4	3	7	1	2	2	1
31	58	1	3	2	4	3	7	4	4	7	0	0	1	9	1	4	1	4	2	4	7	4	4	7	0	0	0	0	0	0	0	0	7	4	4	7	1	2	1	2	2	2	4	3	7	1	1	2	2
32	66	1	4	1	4	4	4	4	3	3	1	2	3	3	3	4	4	4	3	4	4	4	4	4	1	3	3	0	0	3	3	3	4	4	4	4	1	2	1	2	2	2	3	3	7	1	2	2	2
33	42	2	2	2	4	1	7	4	4	7	4	4	7	4	4	7	7	4	3	0	1	4	1	4	0	0	0	0	0	0	0	4	0	4	3	4	1	2	2	2	2	2	4	2	7	1	1	2	2
34	68	2	4	2	4	3	7	4	4	4	7	7	7	4	7	4	3	4	4	4	4	4	4	4	3	1	0	0	0	0	9	3	3	4	1	4	1	2	1	2	2	2	5	5	7	1	2	1	2
35	65	1	4	1	4	3	4	4	4	3	4	1	3	2	0	4	4	3	4	4	4	4	4	4	0	0	0	0	0	0	0	4	3	3	4	4	2	2	2	2	2	2	4	2	6	1	1	2	2
36	66	2	4	2	4	4	4	0	4	9	10	9	9	9	9	3	4	9	4	0	1	4	4	0	0	0	0	9	9	9	9	9	3	3	4	4	1	3	1	2	2	2	3	6	6	1	2	2	1
37	56	1	3	1	4	3	3	0	3	3	0	9	0	0	0	3	3	9	0	4	0	3	3	3	0	0	0	0	0	0	0	0	3	3	3	4	1	3	2	2	2	2	2	2	7	1	2	2	1
38	26	1	1	1	8	3	3	3	0	0	3	3	3	3	0	3	0	3	3	8	0	3	3	0	0	0	0	0	0	0	0	0	0	3	3	0	1	3	1	2	2	2	3	3	6	1	2	1	1
39	27	2	1	2	8	3	3	0	5	0	0	0	0	0	0	5	0	3	3	8	8	2	3	0	0	0	0	0	0	0	0	0	0	3	2	8	1	3	2	2	2	2	1	1	7	1	2	2	1
40	45	1	3	1	3	3	4	3	3	7	4	7	3	3	0	3	3	3	3	4	3	4	4	3	0	0	3	3	0	0	0	0	4	3	3	0	1	3	2	2	2	2	3	3	7	1	1	2	2
41	62	2	3	2	4	7	7	4	4	4	7	7	7	7	7	4	7	4	7	4	4	4	4	3	3	0	0	0	0	0	0	3	4	4	3	3	1	2	2	2	2	2	4	4	7	1	2	2	2
42	43	2	2	1	0	1	3	3	3	0	0	0	0	0	0	4	3	3	0	0	0	3	3	0	0	0	0	0	0	0	0	0	0	1	4	0	1	3	1	2	2	2	4	4	6	1	1	2	2
43	19	1	1	2	1	1	3	0	0	0	0	0	0	0	0	3	3	3	4	1	3	3	3	0	1	0	0	0	0	0	0	0	0	3	3	2	1	3	2	2	2	2	3	1	7	1	2	2	2
44	21	2	1	1	8	3	3	0	0	0	0	0	0	0	0	0	0	3	3	8	0	3	3	0	0	0	0	0	0	0	0	0	0	3	3	0	1	3	2	2	2	2	1	1	6	1	2	2	2
45	30	1	1	1	1	4	4	0	3	0	3	3	3	3	3	3	3	4	4	1	4	4	4	0	3	1	1	0	1	0	0	0	3	4	1	4	3	3	1	2	2	2	3	1	7	1	1	2	2
46	79	2	5	2	4	4	4	4	4	4	4	4	4	4	4	4	4	4	4	4	4	3	1	3	3	3	3	3	3	3	0	3	3	4	4	4	1	2	1	2	1	2	3	3	7	1	2	2	2
47	61	1	3	1	3	1	3	7	4	3	0	3	3	0	0	3	3	3	3	8	1	4	3	3	3	3	3	0	0	0	0	3	3	3	3	3	1	3	1	2	2	2	3	4	7	1	2	1	2
48	98	2	5	1	4	4	4	4	4	4	4	4	4	4	4	4	4	4	4	4	4	4	4	4	7	0	0	0	0	0	0	7	4	4	4	4	1	1	2	1	1	2	5	3	7	1	1	2	2
49	74	1	4	1	8	0	4	3	3	3	0	0	5	0	3	4	0	3	0	8	8	0	0	3	0	0	0	5	0	0	3	3	3	3	0	8	3	3	2	2	2	2	2	1	7	1	1	2	2
50	38	1	2	1	2	3	4	3	3	0	0	0	0	0	4	4	4	3	3	3	3	4	4	0	0	0	0	0	0	0	0	3	3	3	4	3	3	3	2	2	2	2	4	2	5	1	1	1	2
51	46	1	3	2	4	2	4	4	3	1	0	3	0	0	0	4	2	4	3	3	3	4	4	3	0	0	0	0	0	0	0	0	3	4	3	4	1	3	2	2	2	2	3	3	7	1	2	2	2
52	66	1	4	1	9	7	4	4	4	4	7	4	7	7	7	4	4	7	4	4	7	4	4	7	4	7	4	4	4	4	7	4	7	4	4	7	1	1	2	2	2	2	3	3	7	1	2	2	2
53	78	1	5	1	4	4	4	4	4	7	0	0	0	0	7	4	4	4	4	4	4	3	3	0	0	0	0	0	0	0	0	0	3	3	3	4	1	2	1	1	2	2	4	4	7	1	1	2	2
54	56	1	3	2	7	4	4	7	3	0	0	1	2	0	0	3	4	3	3	3	3	3	4	3	0	0	0	3	0	0	0	0	0	4	3	3	1	3	1	2	2	2	4	4	7	1	2	2	1
55	39	2	2	1	0	1	1	1	1	0	3	3	0	0	0	1	1	1	0	0	0	1	1	0	0	0	0	0	0	0	0	0	1	1	1	0	2	3	2	2	2	2	5	5	7	1	1	2	1
56	57	1	3	1	3	1	3	0	3	3	3	3	10	3	0	0	0	3	3	4	3	3	4	2	3	9	9	9	9	9	0	9	3	4	3	3	1	3	1	2	2	2	3	1	6	1	1	1	1
57	41	1	2	2	8	3	7	4	4	7	0	0	0	0	7	4	4	7	3	8	0	3	3	9	9	0	0	0	0	0	0	9	9	2	3	3	2	3	1	2	2	2	3	3	7	1	2	2	2
58	64	1	3	1	0	0	4	0	0	0	0	0	0	0	0	9	3	0	0	4	3	4	3	3	9	0	0	0	0	0	0	0	0	4	4	3	1	3	1	2	2	2	4	2	7	1	1	2	2
59	51	1	3	1	4	7	4	4	4	4	4	4	4	4	4	4	4	4	7	4	4	4	4	4	4	1	1	1	1	1	0	4	4	4	4	4	2	1	2	2	2	2	4	4	7	1	1	2	2
60	42	2	2	2	4	3	3	4	3	3	3	3	3	2	3	3	3	3	3	4	4	3	3	4	3	0	0	0	0	0	0	3	3	4	3	3	1	3	4	2	2	2	6	4	7	1	1	2	1
61	59	1	3	2	3	0	3	0	3	0	0	10	0	3	0	0	3	3	3	3	5	3	3	3	0	0	0	0	0	0	0	0	3	3	3	5	1	3	2	2	2	2	2	1	7	1	1	2	1
62	37	2	2	2	1	3	3	3	5	0	0	0	0	0	0	5	3	3	3	3	3	3	3	3	5	0	0	0	0	0	0	5	3	3	3	3	1	3	1	2	2	2	3	4	7	1	2	2	2
63	21	2	1	2	0	0	6	0	0	0	0	0	0	0	0	0	0	6	0	8	8	0	6	3	0	0	0	0	0	0	0	0	0	3	0	8	1	3	1	2	2	2	2	3	7	1	2	2	2
64	31	2	1	2	8	0	3	3	0	0	0	10	0	0	0	0	0	3	3	1	8	3	1	0	0	0	0	0	0	0	0	3	3	3	1	8	1	3	1	2	2	2	3	3	7	1	2	2	2
65	26	1	1	2	0	1	1	1	1	0	0	0	0	0	0	0	7	0	0	0	0	0	4	0	0	0	0	0	0	0	0	0	0	1	3	0	1	3	2	2	2	2	3	2	7	1	1	1	1
66	30	2	1	1	3	2	5	3	1	0	0	0	0	0	0	3	1	5	3	3	0	2	5	0	0	0	0	0	0	0	0	0	0	3	3	3	1	3	2	2	2	2	2	2	7	1	2	2	1
67	65	1	4	2	4	7	4	4	7	3	3	3	1	3	0	3	7	4	7	4	4	4	4	3	0	0	0	0	0	0	0	1	0	4	1	4	1	2	2	2	2	2	3	3	7	1	2	2	1
68	54	1	3	2	4	4	4	3	3	3	3	7	7	4	3	3	3	3	1	4	4	2	4	4	4	3	0	0	0	0	0	3	3	3	3	4	2	3	1	2	2	2	3	3	6	1	2	2	1
69	25	1	1	2	0	1	0	0	0	0	0	3	3	0	0	0	0	0	0	0	0	0	0	0	0	0	0	0	0	0	0	0	0	0	0	9	1	3	2	2	2	2	2	2	7	1	2	1	2
70	37	2	2	1	4	0	4	4	0	0	3	3	3	3	0	0	0	4	2	4	4	3	3	0	0	0	0	0	0	0	0	0	3	4	0	4	1	3	1	2	2	2	2	2	7	1	2	2	2
71	32	2	1	2	8	0	0	0	0	0	5	0	0	0	0	0	1	0	0	8	0	0	0	0	0	0	0	0	0	0	0	0	0	4	0	0	1	3	1	2	2	2	2	2	7	1	2	2	2
72	86	1	5	2	4	4	4	4	4	4	7	7	4	4	4	4	4	4	4	4	4	4	4	4	4	4	7	7	7	7	4	4	7	4	4	4	2	1	1	1	2	2	5	5	7	1	2	2	2
73	63	2	3	2	8	3	4	3	3	3	0	0	3	3	0	3	3	4	3	3	8	3	3	3	3	0	0	0	0	0	0	3	3	3	3	8	1	3	1	2	2	2	4	4	7	1	1	1	1
74	69	1	4	1	4	7	4	7	4	7	7	7	4	4	4	4	4	4	4	4	4	3	3	3	9	9	9	0	0	0	9	1	3	4	3	4	1	3	2	1	2	2	3	3	7	1	1	2	2
75	32	1	1	1	4	2	3	3	3	0	3	0	0	0	0	3	4	4	3	2	4	4	3	3	0	0	0	0	0	0	0	0	4	4	3	3	1	3	1	2	2	2	4	4	7	1	1	2	2
76	50	2	3	1	4	4	4	4	4	1	4	4	4	4	4	4	4	4	4	4	4	4	4	0	0	1	4	4	4	4	0	0	0	0	0	0	1	1	1	1	1	2	6	6	1	2	1	2	2
77	65	2	4	2	4	4	1	4	4	4	4	4	4	4	4	4	4	1	4	4	4	4	4	1	4	0	0	0	0	0	0	1	1	4	4	4	3	1	2	2	1	2	5	4	7	1	2	2	2
78	68	1	4	2	4	4	4	4	4	0	0	0	0	0	0	4	4	4	4	4	4	3	4	0	0	0	0	0	0	0	0	4	0	4	4	4	1	2	1	2	2	2	5	5	7	1	1	2	2
79	69	1	4	1	4	4	3	4	4	0	4	0	3	3	1	1	0	4	4	4	4	4	4	1	4	4	4	0	0	0	0	4	4	4	4	4	2	2	1	2	2	2	5	5	6	1	1	2	2
80	79	1	5	2	4	4	7	4	4	4	4	7	7	4	4	4	4	4	4	4	4	4	4	4	7	7	7	4	4	4	4	4	4	4	4	4	1	1	1	1	2	2	6	6	7	1	2	2	2
81	48	2	3	2	0	3	3	4	4	3	3	7	7	7	2	4	4	3	3	0	4	4	1	0	3	0	0	0	0	0	0	3	3	3	3	4	1	3	1	2	2	2	5	6	7	1	1	2	2
82	30	1	1	2	1	0	3	0	5	3	0	10	10	3	0	5	0	3	1	1	4	3	3	0	0	0	0	0	0	0	0	0	0	2	2	4	1	3	2	2	2	2	2	2	7	1	2	2	1
83	72	1	4	2	3	3	7	4	4	7	3	0	3	3	7	4	4	7	3	3	3	3	7	3	0	0	0	0	0	0	0	0	0	7	3	3	1	3	1	2	2	2	3	3	7	1	2	2	2
84	52	1	3	1	5	7	4	4	7	7	4	10	0	4	7	4	7	4	4	5	5	3	4	0	0	0	0	5	0	0	7	7	7	4	3	5	1	2	1	2	2	2	4	4	7	1	2	2	2
85	19	1	1	2	8	0	3	0	0	0	0	0	0	0	0	0	0	0	0	8	8	0	0	0	0	0	0	0	0	0	0	0	0	0	0	8	1	3	3	2	2	2	1	1	7	1	2	2	1
Case Controls
1					4	0	4	7	4	0	4	7	3	3	4	4	4	4	4	4	4	4	4	4	7	0	0	3	3	0	0	7	4	4	4	4	1	2	2	1	2	2	4	3	7	1	1	2	2
2					4	4	7	4	7	7	7	7	7	7	7	7	4	7	4	7	4	7	7	7	7	7	1	0	0	1	7	7	7	7	4	4	1	3	2	2	2	2	2	4	7	1	1	2	2
3					0	0	4	4	4	0	0	0	0	0	0	0	4	4	0	0	4	4	3	0	0	0	0	0	0	0	0	0	0	3	3	4	2	3	2	2	2	2	4	4	7	1	1	2	2
4					4	3	7	4	7	0	3	3	0	0	3	7	4	7	3	4	4	3	3	0	0	0	0	0	0	0	0	3	0	4	3	3	1	3	1	2	2	2	3	3	7	1	2	2	1
5					3	2	1	1	3	3	3	2	2	3	3	3	4	4	4	4	2	2	4	4	3	0	0	0	0	0	2	3	3	4	3	4	1	2	1	2	2	2	4	5	7	1	1	2	1
6					4	4	7	4	4	7	3	3	7	7	3	3	3	4	4	3	3	3	4	3	0	0	0	7	3	0	0	1	0	4	4	3	1	3	2	2	2	2	3	3	6	1	1	1	2
7					8	0	0	0	0	0	0	0	0	0	0	0	0	0	0	8	8	0	4	0	0	0	0	0	0	0	0	0	0	4	3	8	1	3	1	2	2	2	2	9	6	1	2	2	2
8					4	1	4	3	3	3	7	2	3	2	3	3	3	2	7	3	4	4	4	4	7	0	0	0	0	0	0	7	4	4	4	4	1	3	2	1	2	2	3	3	7	1	1	2	2
9					8	1	3	3	0	0	0	0	0	0	0	0	3	4	0	0	8	3	3	3	0	0	0	0	0	0	0	0	3	0	3	8	2	3	2	2	2	2	2	2	7	1	1	2	2
10					7	7	4	4	7	7	0	3	0	3	7	4	4	7	3	4	4	4	4	7	7	7	0	0	0	0	0	7	7	4	7	4	1	3	2	2	2	2	2	3	6	1	1	2	2
11					8	2	3	1	1	0	1	0	0	0	0	1	1	2	3	8	1	3	3	0	0	0	0	0	0	0	0	0	3	3	3	1	2	3	2	2	2	2	2	1	7	1	1	2	1
12					8	0	0	0	0	0	0	0	0	0	0	0	0	0	1	0	0	3	4	0	0	0	0	0	0	0	0	0	0	3	3	0	2	3	1	2	2	2	2	2	7	1	2	2	1
13					4	7	4	4	7	0	10	10	0	0	0	3	0	4	4	4	4	7	4	4	4	3	0	0	0	0	0	3	0	4	4	4	1	3	1	2	2	2	3	4	7	1	2	2	2
14					3	4	4	1	4	3	3	3	2	3	3	3	3	3	3	8	4	4	4	3	3	0	0	0	0	0	0	3	3	4	3	4	1	3	1	2	2	2	3	3	6	1	2	2	1
15					4	3	3	4	3	7	1	3	2	3	3	3	3	4	3	8	4	2	4	4	0	0	0	0	0	0	3	2	3	4	4	4	1	3	1	2	2	2	4	5	6	1	1	1	2
16					4	4	4	4	4	4	4	7	7	4	4	4	4	4	4	4	4	4	4	4	4	7	7	7	7	7	7	4	4	4	4	4	2	1	2	1	2	2	5	5	6	1	2	2	1
17					4	4	4	7	4	0	0	0	0	0	0	7	7	3	3	4	7	4	4	0	3	0	0	0	0	0	0	0	3	4	4	3	1	3	2	2	2	2	3	3	6	1	1	2	2
18					4	4	7	4	4	7	7	7	7	7	7	4	4	4	7	4	7	4	4	4	7	7	0	0	0	0	7	4	7	4	4	4	1	2	2	2	2	2	4	4	7	1	2	2	1
19					0	6	1	1	0	0	0	0	0	0	0	0	1	6	1	8	8	0	3	0	0	0	0	0	0	0	0	0	0	3	0	8	2	3	1	2	2	2	4	4	7	1	2	2	1
20					2	3	4	7	3	3	3	3	0	3	3	3	7	4	3	2	3	3	4	3	0	0	0	0	0	0	0	3	3	4	4	8	1	2	1	2	2	2	3	3	6	1	1	2	1
21					3	3	2	7	4	7	4	4	7	4	4	4	4	4	4	0	4	4	4	7	7	7	7	7	7	7	7	7	7	4	4	4	1	2	2	1	2	2	4	4	7	1	2	2	2
22					0	3	4	0	0	0	0	3	3	1	0	0	3	4	3	0	0	3	4	0	0	0	0	0	0	0	0	0	7	3	3	0	1	3	1	2	2	2	2	2	6	1	2	2	1
23					3	3	4	3	2	1	1	10	0	0	0	3	3	3	3	0	0	3	4	3	3	0	0	0	0	0	0	3	3	4	4	4	1	3	1	2	2	2	5	5	6	1	1	1	1
24					0	0	3	1	1	0	0	0	0	0	0	0	0	0	0	0	5	6	6	0	0	0	0	0	0	0	0	0	0	0	3	5	1	3	9	2	2	2	2	2	7	1	1	2	1
25					4	4	4	4	4	4	4	4	4	4	4	4	4	4	4	4	4	4	4	7	4	4	4	4	4	4	4	4	4	4	4	4	1	1	2	1	1	2	2	2	7	1	2	2	2
26					4	0	3	3	3	0	3	3	0	0	3	0	4	4	3	4	4	4	3	3	0	0	0	0	0	0	0	0	4	4	3	4	1	3	2	2	2	2	1	2	7	1	1	2	1
27					8	0	0	0	1	0	1	10	3	2	0	0	0	3	0	8	8	0	3	0	0	0	0	0	0	0	0	0	0	3	0	8	3	3	1	2	2	2	3	3	7	1	2	2	1
28					0	3	3	3	3	3	3	3	3	3	0	0	3	3	3	1	8	3	3	0	0	0	0	0	0	0	0	0	3	3	3	0	1	3	2	2	2	2	2	2	7	1	2	2	1
29					4	4	4	4	4	4	4	4	4	4	4	4	4	4	4	4	4	4	4	4	4	7	7	4	4	7	7	4	4	4	4	4	1	1	1	1	1	2	1	3	7	1	2	2	2
30					4	3	7	4	7	7	7	4	7	7	7	4	4	7	4	4	7	4	4	7	7	0	0	0	0	0	0	0	0	2	4	3	1	1	1	2	2	2	4	3	7	1	1	2	2
31					4	3	3	3	3	0	3	3	10	3	0	3	3	3	3	4	4	7	4	4	7	7	0	0	0	0	0	0	3	3	3	4	1	3	2	2	2	2	2	2	7	1	1	2	1
32					4	1	7	4	4	7	7	3	0	4	7	0	0	4	1	4	4	7	7	4	4	7	7	4	0	0	0	0	0	4	1	4	2	2	1	2	2	2	4	4	6	1	1	2	2
33					8	3	3	3	1	3	7	7	7	7	0	0	0	4	3	4	4	3	3	3	1	0	0	1	3	3	4	1	3	4	3	3	1	3	1	2	2	2	5	4	7	1	2	2	1
34					4	4	4	4	4	4	4	4	4	4	4	4	4	4	4	4	4	4	4	4	1	1	0	0	0	0	1	1	4	4	4	4	2	1	1	1	2	2	6	5	6	1	2	2	2
35					0	4	0	0	0	0	7	0	0	0	0	4	7	7	4	4	4	1	3	0	0	0	0	0	0	0	0	0	0	4	4	4	2	3	2	2	2	2	3	3	7	1	2	2	2
36					4	4	7	7	4	7	7	7	4	7	7	7	4	7	4	4	4	4	4	4	4	7	7	4	7	7	7	7	7	4	4	4	2	2	1	1	2	2	5	5	7	1	1	1	2
37					4	4	7	4	4	7	3	2	0	0	2	4	4	3	3	4	4	2	4	3	0	0	0	0	0	0	1	2	7	3	4	4	2	3	1	2	2	2	4	3	6	1	2	2	2
38					0	0	3	0	5	0	0	0	0	0	0	5	0	0	0	0	0	3	3	0	0	0	0	0	0	0	0	0	0	1	0	8	1	3	1	2	2	2	3	3	7	1	2	2	2
39					0	1	1	3	3	0	0	0	0	0	0	3	3	3	3	1	1	3	2	3	0	0	0	0	0	0	0	0	0	1	2	8	1	3	1	2	2	2	4	1	7	1	2	2	1
40					1	3	4	1	1	7	4	3	1	4	7	4	4	4	4	4	4	4	4	1	0	0	0	0	0	0	0	0	3	4	4	1	2	2	1	1	2	2	5	4	6	1	2	2	2
41					4	4	4	4	4	7	7	7	7	7	4	4	4	4	4	4	4	7	4	7	1	3	0	0	0	0	4	4	4	4	4	4	3	1	2	1	2	2	3	3	7	1	2	2	2
42					0	0	3	0	0	0	0	3	10	0	0	0	0	7	0	4	0	0	0	0	0	0	0	0	0	0	0	0	0	0	0	0	1	3	1	2	2	2	5	6	5	1	1	1	1
43					8	0	0	0	0	0	0	0	0	0	0	0	0	0	0	8	8	0	0	0	0	0	0	0	0	0	0	0	0	0	0	8	1	3	9	2	2	2	1	1	7	1	1	1	1
44					1	3	4	3	3	0	0	0	0	1	1	3	3	3	3	0	8	0	3	0	0	0	0	0	0	0	0	0	0	2	3	0	3	3	1	2	2	2	5	5	6	1	2	2	2
45					1	3	3	3	3	0	0	0	0	0	0	3	3	3	3	8	1	3	4	3	0	0	0	0	0	0	0	3	3	3	3	0	1	3	1	2	2	2	3	4	7	1	2	2	1
46					4	4	4	7	7	2	3	0	7	3	3	7	7	7	4	4	3	7	4	7	7	0	0	0	0	0	0	7	7	4	4	7	2	3	2	2	2	2	2	2	7	1	1	2	2
47					1	3	4	4	7	7	4	7	7	0	0	4	0	4	2	3	4	4	3	3	3	0	0	0	0	0	0	3	3	4	4	4	1	3	2	2	1	1	3	3	7	1	1	2	2
48					4	4	4	4	4	7	4	7	1	0	0	7	4	4	7	4	7	4	4	7	4	0	0	0	0	0	0	4	7	4	7	4	1	3	1	2	2	2	3	3	7	1	2	2	2
49					4	3	4	3	3	0	0	0	0	3	0	3	4	3	4	4	4	7	7	3	3	0	0	0	0	0	0	0	3	7	3	4	1	3	1	2	2	2	4	4	7	1	2	2	1
50					8	3	0	0	0	0	0	0	0	0	1	3	0	1	1	8	4	4	3	0	3	0	0	0	0	0	0	0	3	2	3	4	1	3	1	2	2	2	4	4	6	1	1	2	2
51					0	0	1	1	3	0	0	0	0	0	0	3	0	3	0	0	0	3	3	0	0	0	0	0	0	0	0	0	0	3	3	0	2	3	1	2	2	2	2	3	7	1	2	2	1
52					4	0	4	7	4	7	7	7	7	7	7	4	4	4	4	4	4	4	4	7	7	7	4	4	4	4	7	7	7	4	7	4	1	2	1	2	2	2	4	4	7	1	2	2	2
53					0	3	4	4	4	4	4	4	4	4	0	1	3	1	1	1	4	4	4	4	0	0	0	5	5	0	0	1	4	4	4	4	1	2	1	1	2	2	4	4	7	1	1	1	2
54					4	4	4	4	4	4	4	4	4	4	7	4	4	4	4	4	4	7	4	4	7	7	3	0	0	3	3	7	7	4	4	4	2	2	1	1	2	2	6	6	7	1	1	2	2
55					3	3	3	3	4	0	3	7	7	3	3	2	2	3	3	8	0	1	4	1	1	0	0	0	0	0	0	3	3	4	3	3	1	3	1	2	2	2	4	9	7	1	2	2	1
56					4	4	4	1	1	0	3	3	7	0	0	3	7	3	3	8	3	4	3	3	0	0	0	0	3	0	0	0	3	3	4	1	1	3	1	2	2	2	3	5	7	1	1	2	1
57					3	3	3	3	5	3	0	3	3	3	0	5	0	3	1	0	2	3	3	0	0	0	0	0	0	0	0	3	3	3	3	8	1	3	1	2	2	2	4	3	6	1	1	2	2
58					3	1	3	1	1	1	0	0	0	0	0	3	3	3	0	8	1	3	1	0	0	0	0	0	0	0	0	0	0	1	3	3	1	3	1	2	2	2	3	3	6	1	2	2	2
59					4	3	4	4	4	0	3	7	5	7	0	0	0	4	3	3	3	4	4	4	0	0	0	0	0	0	0	3	3	4	3	4	1	3	1	2	2	2	4	4	7	1	2	2	2
60					4	4	3	3	5	1	1	3	3	1	1	5	0	3	3	4	4	3	4	3	0	0	0	0	0	0	0	3	7	3	4	4	1	3	1	2	2	2	6	6	7	1	1	2	2
61					3	3	3	0	0	0	0	0	0	3	0	3	3	3	4	3	3	4	4	0	0	0	0	0	0	0	0	0	0	4	3	4	1	3	1	2	2	2	4	2	7	1	1	2	2
62					4	4	4	3	3	0	1	0	0	0	0	4	0	4	2	3	4	0	0	0	0	0	0	0	0	0	0	0	3	2	3	4	1	2	1	2	2	2	5	6	7	1	1	2	2
63					8	0	3	3	1	1	3	1	0	3	0	3	3	3	0	0	3	3	3	3	0	0	0	0	0	0	0	0	3	3	3	0	2	3	2	2	2	2	2	2	7	1	2	2	2
64					6	6	2	3	3	0	3	10	0	0	0	0	1	3	0	6	6	3	4	0	0	0	0	0	0	0	0	0	0	3	3	8	1	3	1	2	2	2	2	3	7	1	2	2	1
65					0	4	3	6	6	0	0	0	0	0	0	6	6	3	3	4	4	3	3	0	0	0	0	0	0	0	0	0	0	3	3	4	1	3	1	2	2	2	2	2	7	1	1	2	2
66					8	3	3	0	0	0	0	0	0	0	3	0	0	3	1	8	8	2	3	0	0	0	0	0	0	0	0	3	3	3	3	8	1	3	2	2	2	2	2	3	6	1	2	2	2
67					4	1	4	7	4	3	3	3	3	3	3	7	0	4	2	2	4	3	4	4	1	0	0	0	0	0	0	7	3	4	1	4	1	3	1	2	2	2	5	3	7	1	1	2	2
68					4	4	3	3	5	0	7	4	7	4	0	5	7	4	7	4	7	4	4	7	0	0	0	0	0	0	0	7	4	4	7	4	1	2	1	2	2	2	5	5	7	1	2	2	2
69					0	3	3	3	3	0	0	0	0	0	0	1	0	4	0	0	3	3	3	6	0	0	0	0	0	0	0	0	6	3	3	4	2	3	1	2	2	2	4	2	7	1	2	2	2
70					3	3	3	3	0	0	0	0	0	0	0	3	3	3	3	3	3	2	4	0	0	0	0	0	0	0	0	0	0	4	3	3	1	3	1	2	2	2	4	5	7	1	1	2	1
71					1	3	0	0	0	0	0	0	0	0	0	0	0	1	3	1	1	0	3	0	0	0	0	0	0	0	0	0	0	3	0	1	2	3	2	2	2	2	1	1	7	1	2	2	1
72					4	4	4	4	4	4	4	4	4	4	4	4	4	4	4	4	4	4	4	4	4	7	7	4	4	4	4	4	4	4	4	4	1	1	1	1	1	2	9	3	7	1	2	2	2
73					4	7	4	4	4	7	3	0	0	3	3	7	4	7	0	4	3	4	4	7	7	0	0	0	0	0	0	0	0	4	4	3	1	2	1	2	2	2	3	3	7	1	1	2	1
74					3	4	4	4	4	0	0	0	3	7	4	4	7	4	4	3	4	3	4	4	0	0	0	0	0	0	0	4	4	3	3	4	2	2	1	2	2	2	4	3	6	1	1	2	1
75					0	3	3	0	0	3	3	7	10	4	0	0	0	3	3	0	0	3	3	4	1	3	0	0	0	0	0	0	4	3	3	0	3	3	1	2	2	2	4	5	7	1	1	2	1
76					4	4	4	4	4	4	4	4	4	4	4	4	4	4	4	4	4	4	4	4	4	4	4	4	4	4	4	4	4	4	4	8	2	0	1	2	1	1	9	4	7	1	2	2	2
77					4	4	7	7	7	4	4	4	4	4	7	4	4	4	4	4	4	4	4	4	4	7	7	7	7	7	7	4	4	4	4	4	1	2	1	1	2	2	4	9	7	1	1	2	2
78					4	4	3	3	3	0	1	0	3	3	0	3	3	3	3	4	2	3	4	3	3	0	0	0	0	0	0	1	1	4	3	4	1	3	2	2	2	2	3	4	6	1	2	2	1
79					3	3	3	4	3	0	0	0	0	0	0	4	3	2	3	2	0	3	3	0	0	0	0	0	0	0	0	0	0	3	3	3	2	3	1	2	2	2	3	3	7	1	1	2	2
80					4	4	4	4	4	4	4	4	4	4	4	4	4	4	4	4	4	4	4	4	4	4	4	4	4	4	4	4	4	4	4	4	2	0	2	2	1	1	9	1	7	1	2	2	2
81					8	3	4	4	3	0	3	10	7	7	3	3	3	3	0	8	8	4	3	3	3	0	0	0	0	0	0	3	3	4	3	8	3	3	1	2	2	2	4	4	7	1	1	2	1
82					8	3	3	3	0	0	0	0	0	0	0	0	0	0	4	8	8	1	3	0	0	0	0	0	0	0	0	0	0	1	3	8	1	3	1	2	2	2	4	2	7	1	2	2	2
83					4	4	4	4	4	4	4	4	4	4	4	4	4	4	4	4	4	4	4	4	4	0	0	0	0	0	0	4	4	4	4	4	2	1	1	1	1	2	4	5	7	1	2	2	2
84					3	4	1	4	0	0	0	0	0	0	0	0	0	4	2	4	4	4	4	4	0	0	0	0	0	0	0	0	0	2	1	4	1	3	1	2	2	2	4	4	6	1	2	2	2
85					8	0	3	3	2	0	0	0	0	0	0	3	3	3	0	8	8	3	3	0	0	0	0	0	0	0	0	0	0	3	3	8	2	3	1	2	2	2	2	3	7	1	2	2	2
Dental status coding according to WHO
0 Sound
1 Caries
2 Filled, with caries
3 Filled, no caries
4 Missing due to caries
5 Missing for any other reason
6 Fissure sealant
7 Fixed dental prosthesis abutment, special crown or veneer/implant
8 Unerupted tooth (crown)/unexposed root
9 Not recorded
[truncated: 31 more columns]
